# Supplementary material for: Development of a movement-based in vitro screening assay for the identification of new anti-cestodal compounds
Source: PLoS Negl Trop Dis. 2017 May 17;11(5):e0005618. doi: 10.1371/journal.pntd.0005618 (PMC5448807; doi:10.1371/journal.pntd.0005618)
Supplement: S2 File — (TXT) [file pntd.0005618.s002.txt]

selectWindow("Picture_00s")
run("Smooth", "stack")
selectWindow("Picture_10s")
run("Smooth", "stack")
imageCalculator("Subtract create stack", "Picture_00s","Picture_10s")
selectWindow("Result of Picture_00s")
run("Invert", "stack")
setAutoThreshold("Default")
//run("Threshold...")
setThreshold(0, 230)
//setThreshold(0, 230)
setOption("BlackBackground", false)
run("Convert to Mask", "method=Default background=Light")
//run("Close")
run("Analyze Particles...", "display exclude clear summarize stack")
