# Supplementary material for: Development of a movement-based in vitro screening assay for the identification of new anti-cestodal compounds
Source: PLoS Negl Trop Dis. 2017 May 17;11(5):e0005618. doi: 10.1371/journal.pntd.0005618 (PMC5448807; doi:10.1371/journal.pntd.0005618)
Supplement: S1 Table — (XLS) [file pntd.0005618.s007.xls]

## Sheet: Blatt1
Drug	Function	R squared
PZQ racemate	y = e^(0.0128x+2.2933)	0.029
(R)-(-)-PZQ	y = e^(0.0236x+1.0850)	0.263
(S)-(-)-PZQ	y = e^(0.0350x+0.3398)	0.581
niclosamide	y = e^(0.1175x-4.7905)	0.969
nitazoxanide	y = e^(0.0818x-2.8891)	0.907
MMV665807	y = e^(0.0652x-1.4117)	0.893
albendazole	y = e^(0.0458x+0.5467)	0.385
monepantel	y = e^(0.0251x+2.5225)	0.517
